# Supplementary material for: A ribozyme ligase that requires a 3′ terminal phosphate on its RNA substrate
Source: Nat Commun. 2026 Jul 13;17:5634. doi: 10.1038/s41467-026-74622-8 (PMC13365474; doi:10.1038/s41467-026-74622-8)
Supplement: Supplementary file 6 — Source Data [file 41467_2026_74622_MOESM6_ESM.xlsx]

## Sheet: Title Page
Source Data for
"A ribozyme ligase that requires a 3' terminal phosphate on its RNA substrate” by Annyesha Biswas, Zoe Weiss, Jack W. Szostak, and Saurja DasGupta

## Sheet: Fig. 2
								Figure 2
Figure 2A									Figure 2B
Figure 2C
									Figure 2D
	kobs/h	Error (SD)								Fraction yield at 3 h
CS1	1.4996	0.1444								Replicate 1	Replicate 2	Replicate 3
CS2	0.519	0.0594							CS1	0.48	0.48	0.45
CS3	0.0242	0.005							CS2	0.28	0.26	0.27
CS4	0.41934	0.0642							CS3	0.07	0.07	0.07
CS5	1.3344	0.138							CS4	0.22	0.23	0.27
									CS5	0.34	0.37	0.39
Errors obtained from fitting kinetic data in GraphPad Prism

## Sheet: Fig. 3
								Figure 3
Figure 3A								Figure 3B						Figure 3C
									kobs/h	Error (SD)
								CS1 (with temp)	1.496	0.144
								CS1 (without temp	0.511	0.019
								Errors obtained from fitting kinetic data in GraphPad Prism
Figure 3D								Figure 3E
	kobs/h	Error (SD)
CS1	1.351	0.302
CS1-3'truncated	0.1741	0.036
Errors obtained from fitting kinetic data in GraphPad Prism
Figure 3F

## Sheet: Fig. 4
									Figure 4
Figure 4A										Figure 4B
										Figure 4D
Figure 4C											kobs/h		kobs/h
											Substrate-Biot	Error (SD)	Substrate-3'P	Error (SD)
										CS1	1.351	0.302	0.934	0.273
										CS2	1.38	0.12	0.6	0.03
										CS4	0.438	0.036	0.6246	0.0066
										CS5	1.559	0.168	1.44	0.12

## Sheet: Fig, 5
									Figure 5
Figure 5A									Figure 5B			Figure 5C
									[Ligator]/μM	Signal
									0	0
									0.05	230526
									0.1	283823
									0.2	431975
									0.3	717655
									0.4	936992

## Sheet: Suppl Fig. 2
									Supplementary Figure 2
Substrate 5' terminus	kobs/h	Error (SD)
5' PPP	1.496	0.144
5' P	1.334	0.098
5' OH	1.35	0.302
Errors obtained from fitting kinetic data in GraphPad Prism

## Sheet: Suppl Fig. 3
									Supplementary Figure 3
Supplementary Figure 3A				Supplementary Figure 3B				Supplementary Figure 3C
[Mg2+]	kobs/h	Error (SD)		[Mg2+]	kobs/h	Error (SD)		Substrate 5' terminus	[Mg2+]1/2 (mM)	Error (SD)
0	0	0		0	0	0		5' PPP	19.69	2.7
1	0.001071	0.0001842		5	0.01177	0.002879		5' OH	14.83	0.97
5	0.002148	0.000357		10	0.03337	0.004934
10	0.03135	0.00303		15	0.6384	0.067		Errors obtained from fitting data to a Hill curve in GraphPad Prism
15	0.6345	0.075		25	1.025	0.06653
25	0.8628	0.0708		50	1.226	0.1383
50	1.334	0.0984		75	1.192	0.072
75	1.306	0.203		100	1.351	0.302
100	1.496	0.1444		200	0.9916	0.207
200	1.525	0.0271
300	1.335	0.069		Errors obtained from fitting kinetic data in GraphPad Prism
Errors obtained from fitting kinetic data in GraphPad Prism

## Sheet: Suppl Fig. 4
									Supplementary Figure 4
Supplementary Figure 4A				Supplementary Figure 4B
pH	log kobs			pH	log kobs
6	-7.77815			6	-7.77815
6.5	-3.25964			6.5	-3.44977
7	-2.83863			7	-2.75696
7.5	-1.82102			7.5	-2.21467
8	-1.68931			8	-1.7887
8.5	-1.602			8.5	-1.69179
9	-1.75039			9	-1.70006
9.5	-1.5386			9.5	-1.60789
10	-1.84164			10	-1.72354
10.5	-1.88717			10.5	-1.77383
11	-1.92385			11	-1.80967

## Sheet: Suppl Fig. 5
									Supplementary Figure 5
Supplementary Figure 5A						Supplementary Figure 5B

## Sheet: Suppl Fig. 6
									Supplementary Figure 6
Supplementary Figure 6A								Supplementary Figure 6B

[truncated: 9 more sheets: Suppl Fig. 7, Suppl Fig. 8, Suppl Fig. 10, Suppl Fig. 13-SHAPE gels, Suppl Fig. 12, 13-SHAPE data, Suppl Fig. 15, Suppl Fig. 16, Suppl Fig. 17, Suppl Fig. 18]
